# Supplementary material for: Synergistic Sustained Drug-Release System Based on Immobilized Rhamnus frangula L. Phytoextract into Layered Double Hydroxide Covered by Biocompatible Hydrogel
Source: Pharmaceutics. 2023 Jul 5;15(7):1888. doi: 10.3390/pharmaceutics15071888 (PMC10384351; doi:10.3390/pharmaceutics15071888)
Supplement: Supplementary file 1 [file pharmaceutics-15-01888-s001.zip]

Archive with 1 entries (1 files):
- pharmaceutics-2429706-supplementary.pdf
